# Supplementary material for: Bead-Immobilized Multimodal Molecular Beacon-Equipped DNA Machinery for Specific RNA Target Detection: A Prototypical Molecular Nanobiosensor
Source: Nanomaterials (Basel). 2021 Jun 20;11(6):1617. doi: 10.3390/nano11061617 (PMC8235652; doi:10.3390/nano11061617)
Supplement: Supplementary file 1 [file nanomaterials-11-01617-s001.zip]

Archive with 1 entries (1 files):
- nanomaterials-1222453-supplementary.pdf
